# Supplementary material for: Longitudinal Characterization of the Gut Bacterial and Fungal Communities in Yaks
Source: J Fungi (Basel). 2021 Jul 14;7(7):559. doi: 10.3390/jof7070559 (PMC8304987; doi:10.3390/jof7070559)
Supplement: Supplementary file 1 [file jof-07-00559-s001.zip]

Archive with 1 entries (1 files):
- jof-1229502-supplementary.pdf
